# Supplementary material for: The composite dataset of the present-day Infralittoral Prograding Wedges (IPWs) in the inner continental shelf of the Campania region (Central-Eastern Tyrrhenian Sea)
Source: Data Brief. 2022 Jul 24;44:108484. doi: 10.1016/j.dib.2022.108484 (PMC9363950; doi:10.1016/j.dib.2022.108484)
Supplement: Supplementary file 1 [file mmc1.xlsx]

## Sheet: IPW DATA BASE
IPW number	IPW NAME	LATITUDE	LONGITUDE	COASTAL ORIENTATION	ELEVATION of the backshore 100m inland (m, asl)	COASTAL PHYSIOGRAPHY	IPW ROP DEPTH (m, bsl) (average)	IPW EDGE-COAST DISTANCE (m)	IPW LENGHT (km)	FORESET SLOPE ANGLE, FSA (°)	FORESET SLOPE ANGLE, FSA (%)	TOPLAP SLOPE ANGLE, TSA, (°)	TOPLAP SLOPE ANGLE, TSA %	DIRECTION	ORIENTATION	GEOGRAPHICAL FETCH (km)	EFFECTIVE FETCH (km)	HS,50 [Tr=200 year]	HS,ROP [Tr=200 year]	LATE HOLOCENE VERTICAL GROUND MOVEMENTS TREND	RSL at ≈ 2 ky BP (m, bsl)	REFERENCES
1	Volturno	40°00.817	13°50.488	SW	1.4	open coast shoreline	29	6600	31	0.7	1.2	0.13	0.2	230	140	563	528.8	8.7	7.2	subsiding	-2	Amorosi et al. 2012; Sacchi et al., 2014
2	Miseno	40°46.403	14°05.453	SSW	47.2	rocky promontory	28	509	1.9	7	13.3	1.67	2.9	190	100	300	261	7.2	7	subsiding (volcano-tectonic )	-4	Aucelli et al. 2021
3	Punta Pennata	40°47.340	14°05.697	ENE	6.2	rectilinear rocky cliff	20	931	0.6	21	38.7	1.4	2.5	77	347	7	12.5	4.6	4.5	subsiding (volcano-tectonic)	-4	Aucelli et al. 2021
4	Castello di Baia	40°48.275	14°05.117	E	19.3	rectilinear rocky cliff	16	224	1.6	20.5	37.3	3	5.3	79	349	7	13.1	1.9	1.4	subsiding (volcano-tectonic)	-4	Aucelli et al. 2021
5	Baia1	40°48.912	14°04.775	ENE	20.1	inlet	12	614	0.4	5.6	10	1.94	3.4	71	341	3.4	4.4	1.5	0.8	uplifting & subsiding (volcano-tectonic)	-4	Aucelli et al. 2020a
6	Baia 2	40°49.126	14°04.943	SE	6.7	inlet	17	862	0.5	7	12	1.1	1.9	150	60	32	100.6	1.7	0.9	uplifting & subsiding (volcano-tectonic)	-4	Aucelli et al. 2020a
7	Lucrino	40°49.519	14°05.754	SE	13.7	inlet	11	711	1	2.4	4.3	0.56	1	160	70	34.4	148.2	4.7	1.6	uplifting & subsiding (volcano-tectonic)	-3	Aucelli et al. 2020a
8	Bagnoli-Pozzuoli	40°48.948	14°08.188	S	27.7	inlet	14	290	2.5	3.5	6.1	0.9	1.5	180	90	304	271	5.2	3.8	uplifting & subsiding (volcano-tectonic)	-3	Morhange et al, 2006; Aucelli et al., 2018
9	Nisida	40°47.296	14°09.430	SW	49.6	rocky promontory	27	662	3.2	12	22.7	0.7	1.3	230	140	502	408	7.2	6.7	subsiding (volcano-tectonic)	-3	Lirer et al., 2010, Mattei et al., 2018
10	Pozzo vecchio	40°46.167	14°00.348	NW	54.6	inlet/pocket beach	15	443	0.8	4.6	8	1.15	2	330	240	57	52	7.9	7.1	subsiding (volcano-tectonic)	-4.5
11	Ciraccio	40°45.435	13°59.798	NW	21.9	inlet/pocket beach	24	931	1.5	6.8	11	1.4	2.5	300	210	88.5	212.1	7.1	6.8	subsiding (volcano-tectonic)	-4.5	Putignano et al., 2014; Aucelli et al., 2020b
12	Vivara	40°44.477	14°00.182	SE	45	inlet	26	892	0.9	8.9	15.6	1.22	2.1	165	75	297	299.7	5.1	4.5	subsiding (volcano-tectonic)	-4.5
13	Solchiaro	40°44.968	14°00.979	SE	58.7	inlet	20	74	0.8	20	37	5.9	10.4	137	47	26.7	145.4	3.9	3.3	subsiding (volcano-tectonic)	-4.5	Putigliano et al., 2014; Aucelli et al., 2020b
14	Chiaia (procida)	40°45.350	14°01.439	SE	36.4	inlet/pocket beach	10	294	0.67	5.3	9.3	1.24	2.2	134	44	27.8	174.4	4.2	3.6	subsiding (volcano-tectonic)	-4.5
15	Corricella	40°45.433	14°01.833	S	28.5	inlet	12	484	0.3	4.7	8.2	1.4	2.6	180	90	301.1	335	4.5	4.3	subsiding (volcano-tectonic)	-4.5
16	Terra Murata	40°45.648	14°02.288	SE	65.6	rectilinear rocky cliff	14	174	0.9	7	13	0.7	1.2	120	30	30	98.3	4.8	4.7	subsiding (volcano-tectonic)	-4.5
17	Trentaremi	40°47.162	14°10.815	SSW	41.7	rectilinear rocky cliff	29	909	1.4	4	7	1	1.8	190	100	308.7	271	7.3	6.8	subsiding (volcano-tectonic)	-3	Mattei et al., 2018; Aucelli et al., 2019
18	Marechiaro	40°47.478	14°12.292	SE	29.6	rectilinear rocky cliff	25	844	2	7.5	13.2	0.6	1.1	154	64	302	138.6	6.7	6.4	subsiding (volcano-tectonic)	-4	Aucelli et al., 2019
19	Posillipo	40°48.218	14°12.759	E	40.6	rectilinear rocky cliff	14	532	1.5	15.5	27.7	0.4	0.8	85	350	10.6	12.3	6.7	6.3	subsiding (volcano-tectonic)	-4	Simeone and Masucci 2009; Aucelli et al., 2019
20	Mergellina	40°49.137	14°13.071	SE	48.4	rectilinear rocky cliff	11	348	2	9.5	16.88	2.7	1.9	130	40	24.5	56.6	6.8	2.6	subsiding (volcano-tectonic)	-4	Aucelli et al., 2019
21	Chiaia	40°49.724	14°14.265	S	3.8	inlet/pocket beach	14	321	1.6	3.2	5.6	1.6	2.8	180	90	29.4	227	6.9	4.6	subsiding (volcano-tectonic)	-3	Romano et al. 2013; Cinque et al. 2011; Pappone et al., 2019
22	Portici-Ercolano	40°47.922	14°20.238	SW	5.9	rectilinear rocky cliff	27	592	4	6	11	1.2	2	220	130	511.4	414.2	7.6	7.2	subsiding (volcano-tectonic)	-3.5
23	Marina Grande	40°33.635	14°13.873	NNE	48.8	rectilinear rocky cliff	20	111	1.5	18	32	4.3	7.5	10	280	30	24.4	6.7	5.9	stable	-1	Ferranti & Antonioli 2007
24	Porto Marina Grande DX1	40°33.160	14°14.855	NNE	111.7	rectilinear rocky cliff	21	160	0.5	18	32	8	13.9	8	278	30.7	29.4	6.7	6	stable	-1	Ferranti & Antonioli 2007
25	Porto Marina Grande DX2	40°33.504	14°15.173	NW	130.2	rectilinear rocky cliff	18	129	0.5	19	36	1.2	2.2	330	240	31.3	39.4	6.7	6	stable	-1	Ferranti & Antonioli 2007
26	Punta del Capo	40°33.742	14°15.675	N	113	rocky promontory	19	167	1.3	20.8	38	6.3	11.1	0	270	30.2	27.8	7.2	6.6	stable	-1	Ferranti & Antonioli 2007
27	Arco naturale	40°33.071	14°15.685	SE	164	inlet	19	141	0.6	15.4	27.6	4.1	7.2	141	51	268.1	230.7	6.1	5.4	stable	-1	Ferranti & Antonioli 2007
28	Faraglioni	40°32.567	14°14.841	SSW	87.6	rectilinear rocky cliff	25	222	0.9	12.1	21.5	2.9	5.1	196	106	277	324.1	8.8	8	stable	-1	Ferranti & Antonioli 2007
29	Marina Piccola	40°32.409	14°13.739	SE	112	rectilinear rocky cliff	20	87	0.5	21	38.5	5.5	9.7	150	60	272.7	257.1	8.4	7.9	stable	-1
30	Grotta rossa	40°32.220	14°13.175	S	164.5	rectilinear rocky cliff	24	283	0.6	12.5	22.2	2.7	4.8	180	90	280.7	281.4	10.7	10.4	stable	-1	Ferranti & Antonioli 2007
31	Punta Carena	40°32.781	14°11.797	W	37.6	rectilinear rocky cliff	34	124	0.3	30	56	12.2	21.7	268	178	412	500.3	10.8	10.5	stable	-1
32	Cava Grado	40°41.117	13°52.978	SW	46.7	inlet/pocket beach	34	865	0.8	6	10	1.9	3.3	215	125	507.1	437.7	10.5	10.5	subsiding (volcano-tectonic)	-4
33	Scarrupata Barano	40°42.019	13°56.290	SSE	89.2	inlet/pocket beach	20	658	2.2	5.45	9.5	1.7	2.9	170	80	299.3	298.5	7.2	6.3	subsiding (volcano-tectonic)	-4
34	Piano Liguori	40°42.454	13°57.650	SSE	76.6	inlet	15	357	1	12.95	22.9	1.6	2.8	170	80	297	289.2	4.4	2.4	subsiding (volcano-tectonic)	-4
35	Punta della Cannuccia 2	40°42.815	13°57.998	ESE	64.9	rectilinear rocky cliff	15	182	0.4	11	20	1.8	3.1	116	26	95.3	112.7	3.8	2.3	subsiding (volcano-tectonic)	-4	Buckner et al.,1996; Tibaldi and Vezzoli 2004;
36	Punta della Cannuccia 1	40°43.158	13°58.004	NE	79.4	rectilinear rocky cliff	11	203	0.9	5	9	1.9	3.4	61	331	5	15.2	3.8	1.9	subsiding (volcano-tectonic)	-4	Buckner et al.,1996; Tibaldi and Vezzoli 2004;
37	Casamicciola	40°45.390	13°55.026	NNE	13	rectilinear rocky cliff/pocket beach	17	762	3.1	11.5	20.3	1.5	2.7	8	278	28	32.8	6.5	5.7	subsiding (volcano-tectonic)	-4	De Alteris and Violante 2009
38	San Montano	40°45.646	13°52.556	NNE	28.8	inlet/pocket beach	17	434	0.4	12.3	21.8	2.2	3.9	9	279	29	34.7	8.7	8.5	subsiding (volcano-tectonic)	-4	Buckner et al.,1996; Tibaldi and Vezzoli 2004;
39	Punta Caruso	40°45.741	13°51.903	NW	40.7	rectilinear rocky cliff	26	288	0.4	5.2	9.2	0.4	0.7	330	240	58.6	56.6	8.9	8.7	subsiding (volcano-tectonic)	-4
40	San Francesco	40°45.268	13°51.439	WNW	31	inlet/pocket beach	30	967	1.6	13	23.2	1.8	3.1	287	197	385	387.3	10.4	10.1	subsiding (volcano-tectonic)	-4
41	Forio	40°44.784	13°51.155	NW	8.5	inlet/pocket beach	22	1125	0.8	6.9	12.2	0.8	1.42	322	232	82	155.6	10.4	9.8	subsiding (volcano-tectonic)	-4
42	Cava dell'isola	40°43.880	13°50.184	W	20	inlet/pocket beach	39	1560	1	3.7	6.5	2	3.6	280	190	388	339.4	10.4	10.4	subsiding (volcano-tectonic)	-4
43	Citara	40°43.131	13°50.697	WSW	40	inlet/pocket beach	33	1417	2	3.2	5.6	0.84	1.5	237	147	642.5	522.2	10.4	10.3	subsiding (volcano-tectonic)	-4
44	Castellammare	40°41.564	14°27.453	NW	53	rectilinear rocky cliff	18	290	0.5	8	14	4.7	8.3	333	243	7.5	10.14	6.6	6.3	subsiding (volcano-tectonic)	-3	Cinque 1991; Vogel et al 2011
45	Vico Equense	40°40.486	14°25.892	NW	64.8	rectilinear rocky cliff	18	338	1.6	8	14	1.7	3	317	227	24.5	23.9	6.5	6.1	subsiding (volcano-tectonic)	-1.5	Aucelli et al. 2016
46	Seiano	40°39.874	14°25.135	NW	56.5	rectilinear rocky cliff	17	355	1.4	6.2	10.9	2.4	4.2	332	242	16	17.2	6.4	5.8	subsiding (volcano-tectonic)	-1.5	Aucelli et al. 2016
47	Meta	40°38.803	14°24.005	WNW	52	inlet/pocket beach	19	615	1.4	8	14	1.4	2.4	290	200	451.2	196.7	6.1	5.4	stable	-1	Aucelli et al. 2016
48	Sorrento	40°37.942	14°22.951	NW	54.9	inlet	13	165	2.7	15.5	27.8	1.9	3.3	340	250	21.5	20	5.8	5.2	stable	-1
49	Capo di Sorrento	40°38.073	14°20.988	NW	36.7	rocky promontory	23	166	0.3	26.5	49.8	7.12	12.5	336	246	24	22.76	7.4	6.8	stable	-1	Aucelli et al. 2016
50	Marina di Puolo	40°37.766	14°20.788	NW	37.8	inlet/pocket beach	16	124	0.5	13.5	24	4.2	7.4	310	220	28.6	27.53	7.3	6	stable	-1	Aucelli et al. 2016
51	Massa Lubrense	40°37.012	14°20.074	WNW	60.7	rectilinear rocky cliff	20	540	2.5	14.35	25.6	1.2	2.1	290	200	30.3	127.7	7.3	6.4	stable	-1	Aucelli et al. 2016
52	Punta Lagno	40°36.057	14°19.460	NW	40	rectilinear rocky cliff	19	410	1	7.65	13.4	1.1	1.9	298	208	31.1	128.4	7.3	6.3	stable	-1	Aucelli et al. 2016
53	Punta San Lorenzo	40°35.691	14°19.333	NW	72.4	rectilinear rocky cliff	23.5	418	0.4	4.8	8.3	1.5	2.6	296	206	30.9	128.9	7.3	6.3	stable	-1	Aucelli et al. 2016
54	Cala Mitigliano	40°35.079	14°19.312	SW	76.6	inlet/pocket beach	27	364	0.3	6	10	1.7	3.1	236	146	562.7	349.5	7.2	6.3	stable	-1	Aucelli et al. 2016
55	Ieranto	40°34.454	14°20.193	SW	115	inlet/pocket beach	28	404	0.4	10	17.8	3.7	6.5	212	122	301.6	404.5	7.8	6.6	stable	-1
56	Marina del Cantone	40°34.804	14°21.437	SE	24.3	inlet/pocket beach	14	340	0.9	18.6	33.7	2.4	4.2	163	73	280.2	273.2	7.8	6.4	stable	-1
57	Recommone	40°35.124	14°22.051	SE	115	inlet/pocket beach	19	163	0.4	9.1	16.1	4.1	7.1	148	58	283.2	237.1	7.2	5.8	stable	-1
58	Scoglio Isca	40°35.371	14°22.841	SE	72.4	rectilinear rocky cliff	18	200	0.6	10.3	18.3	1.8	3.3	149	59	284	237.5	7.4	5.8	stable	-1
59	Torca 1	40°35.604	14°23.529	SE	76	rectilinear rocky cliff	21	104	0.4	11.3	20.9	3.8	6.6	161	71	276.7	268.7	7.1	5.6	stable	-1
60	Torca 2	40°35.831	14°24.110	SE	74	rectilinear rocky cliff	18	78	0.4	14	25	4.3	7.5	154	64	273.1	244	7	5.5	stable	-1
61	Punta Taschiero 1	40°36.115	14°24.682	SE	152	rectilinear rocky cliff	16	157	0.3	14	24	6.8	12	145	55	250.1	202.7	6.8	5.4	stable	-1
62	Punta Taschiero 2	40°36.304	14°24.913	SE	119	rectilinear rocky cliff	12	120	0.3	13	23	3.1	5.3	147	57	246.9	205.4	6.4	5.2	stable	-1
63	Punta Taschiero 3	40°36.547	14°25.246	SE	115	rectilinear rocky cliff	13	175	0.3	8	14.1	1.4	2.4	152	62	272.18	214.4	6	5	stable	-1
64	Grotta Matera 1	40°36.869	14°26.667	SE	137.9	rectilinear rocky cliff	16	231	1.6	21	38	4.8	8.5	162	72	273	267.7	5.4	5.2	stable	-1
65	Grotta Matera 2	40°37.049	14°27.430	S	132.8	rectilinear rocky cliff	18	249	0.7	14	25	6.1	10.7	182	92	287.4	288.6	6.4	5.8	stable	-1
66	Punta San Germano	40°36.985	14°27.695	S	159.4	rocky promontory	35	180	0.2	16	30	5.7	9.9	182	92	287.4	288.6	6.6	6	stable	-1
67	Positano SE	40°37.314	14°28.662	SE	163.2	inlet/pocket beach	20	254	0.6	11	20	2.9	5.1	169	79	294.7	354.1	6.3	4.8	stable	-1
68	Positano SW	40°37.113	14°30.130	SW	77	rectilinear rocky cliff	25	411	1.9	9	16	1.8	3.1	204	114	276.4	279.7	7.2	6.6	stable	-1
69	Conca dei Marini	40°37.442	14°35.341	SE	123	rectilinear rocky cliff	19	194	1.7	12	21	3	5.3	148	58	242.6	173.5	5.3	5	stable	-1
70	Amalfi	40°37.801	14°36.307	SSE	21.1	rectilinear rocky cliff	20	418	0.9	11	19.3	1.7	3	170	80	278.3	254.2	5.5	4.7	stable	-1	Sacchi et al., 2009; Violante, 2009; Violante et al., 2016
71	Atrani	40°38.316	14°37.001	SE	82	rectilinear rocky cliff	18	184	1.7	14	25	1.3	2.3	130	40	44.3	98.8	5.4	4.9	stable	-1
72	Minori-Maiori	40°38.564	14°38.285	SSW	8	rectilinear rocky cliff/pocket beach	20	588	2.6	8	15	1.4	2.5	192	102	294.8	331	6.6	5.5	stable	-1
73	Sele	40°27.857	14°53.541	SW	0.6	open coast shoreline	26	4695	16.6	0.73	1.3	0.2	0.3	247	157	602.1	523.5	8.8	7.3	subsiding	-2	Amato et al. 2012
74	Alento	40°08.793	15°07.520	SW	0.7	open coast shoreline	25	2479	3.8	1	1.8	0.41	0.7	208	118	253.8	289.4	9.1	7.2	stable	-1	Cinque et al., 1995; Amato et al. 2010
75	Mingardo	40°00.612	15°18.666	SSW	1.9	open coast shoreline	22	1706	4	1.9	3.4	0.44	0.8	198	108	209.3	225.4	9.2	7.2	stable	-1
76	Marina di Camerota	39°59.928	15°20.658	SW	18.7	rectilinear rocky cliff	18	733	0.9	1.9	3.3	0.85	1.5	204	114	230.8	233	9.3	7.1	stable	-1
77	Scario	40°03.355	15°31.678	SE	2.2	open coast shoreline	18	1807	6.4	2.3	4	0.32	0.6	160	70	153.8	136.6	7.2	6.8	stable	-1
78	Sapri	40°04.087	15°35.539	SSW	5.3	rectilinear rocky cliff	16	720	5	3	5.4	0.82	1.4	188	98	207.5	206.6	7.2	6.6	stable	-1	Toccaceli, 1992
79	Acquafredda	40°01.996	15°39.615	SW	21.6	inlet/pocket beach	35	693	1.4	3.1	5.5	1.8	3.1	222	132	278.7	369.4	7.3	7	stable	-1	Colantoni et al., 1997
80	Fiumicello	40°01.492	15°40.297	SW	47.1	inlet/pocket beach	33	700	0.5	3	5.9	1.3	2.3	216	126	256.3	295.3	7.5	7.1	stable	-1	Toccaceli, 1992
8	Marina di Maratea (nord)	39°59.579	15°41.485	SW	69.5	rectilinear rocky cliff/pocket beach	37	885	1.3	14	26	1.61	2.8	218	128	254.9	312.7	8.5	8	stable	-1
82	Maratea centro	39°58.990	15°42.290	SW	63.1	rectilinear rocky cliff/pocket beach	32	607	0.9	4	7	1.33	2.3	220	130	258.9	358	8.8	8.4	stable	-1
83	Marina di Maratea (sud)	39°58.262	15°42.6672	SW	57	rectilinear rocky cliff/pocket beach	38	962	0.7	4.3	7	1.33	2.3	240	150	593.7	616.9	9.3	8.2	stable	-1

## Sheet: reference list
References
Amato, V., Aucelli, P.P.C., D’Argenio, B., Da prato, S., Ferraro, L., Pappone, G., Petrosino, P., Rosskopf, C.M., Russo Ermolli, E., 2012. Holocene environmental evolution of the costal sector in front of the Poseidonia-Paestum archaeological area (Sele plain, southern Italy). Rend. Lincei Fis. Acc.,23, 45–59. https://doi.org/10.1007/s12210-011-0161-1
Amato, V., Bisogno, G., Cicala, L., Cinque, A., Romano, P., Ruello, M.R., Russo Ermolli, E., 2010. Palaeo-environmental changes in the archaeological settlement of Elea-Velia: climatic and /or human impact signatures? Scienze Naturali ed Archeologia, Museo Archeologico Nazionale, Aracne Editrice. 13–16.
Amorosi, A., Pacifico, A., Rossi, V., Ruberti, D., 2012. Late Quaternary incision and deposition in an active volcanic setting: The Volturno valley fill, southern Italy. Sedimentary Geology, 282, 307–320. http://dx.doi.org/10.1016/j.sedgeo.2012.10.003.Aucelli, P.P.C., Cinque, A., Mattei, G., Pappone, G., 2016. Historical sea level changes and effects on the coasts of Sorrento Peninsula (Gulf of N…
Aucelli, P.P.C., Cinque, A., Mattei, G., Pappone, G., Rizzo, A., 2019. Studying relative sea level change and correlative adaptation of coastal structures on submerged Roman time ruins nearby Naples (southern Italy). Quaternary International, 501/B, 328–348. https://doi.org/10.1016/j.quaint.2017.10.011.
Aucelli, P.P.C., Cinque, A., Mattei, G., Pappone, G., 2016. Historical sea level changes and effects on the coasts of Sorrento Peninsula (Gulf of Naples): New constrains from recent geoarchaeological investigations. Palaeogeography Palaeoclimatology Palaeoecology, 463, 112–125. http://dx.doi.org/10.1016/j.palaeo.2016.09.022.
Aucelli, P.P.C., Cinque, A., Mattei, G., Pappone, G., Stefanile, M., 2018. First results on the coastal changes related to local sea level variations along the Puteoli sector (Campi Flegrei, Italy) during the historical times. Alpine and Mediterranean Quaternary, 31, 13–16.
Aucelli P.P.C., Gagliardi E., Mattei G., Napolitano F., Pappone G., Pennetta M., Tursi M.F., 2020b. Morphological responses to relative sea-level changes along Procida coast (Gulf of Naples, Italy) during the last 6,5 Ky. IMEKO TC-19 Metrology for the Sea, 5-7 October, 157–161.
Aucelli, P.P.C., Mattei, G., Caporizzo, C., Cinque, A., Amato, L., Stefanile, M., Pappone, G., 2021. Multi-proxy analysis of relative sea-level and paleoshoreline changes during the last 2300 years in the CampiFlegrei caldera, Southern Italy.Quaternary International, 602, 110-130. https://doi.org/10.1016/j.quaint.2021.03.039
Aucelli, P.P.C., Mattei, G., Caporizzo, C., Cinque, A., Troisi, S., Peluso, F., Stefanile, M., Pappone, G., 2020a. Ancient Coastal Changes Due to Ground Movements and Human Interventions in the Roman Portus Julius (Pozzuoli Gulf, Italy): Results from Photogrammetric and Direct Surveys. Water, 12, 658; doi:10.3390/w12030658
Buchner, G., Italiano, A., Vita-Finzi, C., 1996. Recent uplift of Ischia, southern Italy”. in: McGuire, W.J., Jones,A.P., Neuberg, J., (Eds.), Volcano Instability on the Earth and Other Planets. Geological Society of London, Spec. Publ., 110, pp. 249–252.
Cinque, A., 1991. La trasgressione versiliana nella Piana del Sarno (Campania). Geografia Fisica e Dinamica Quaternaria 14, 63–71.
Cinque, A., Irollo, G., Romano, P., Ruello, M.R., Amato, L., Giampaola, D., 2011. Ground movements and sea level changes in urban areas: 5000 years of geological and archaeological record from Naples (Southern Italy). Quaternary International, 232, 45–55. http://dx.doi.org/10.1016/j.quaint.2010.06.027.
Cinque, A., Rosskopf, C., Barra, D., Campajola, L., Paolillo, G., Romano, M., 1995. Nuovi dati stratigrafici e cronologici sull’evoluzione recente della Piana del Fiume Alento (Cilento, Campania). Il Quaternario, 8(2), 323–338.
Colantoni, P., Gabbianelli, G., Rizzo, V., Piergiovanni, A., 1997. Seafloor of the deformative structures of the Maratea Valley Basilicata, Italy) and recent evolution of the opposite continental shelf.Geografia Fisica e Dinamica Quaternaria, 20(1), 51–60.
De Alteriis, G., Violante, C., 2009. Catastrophic landslides off Ischia volcanic island (Italy) during prehistory. In: Violante, C., (ed.), Geohazard in rocky coastal areas. Geological Society London, Spec. Publ., 322, pp. 73-104. DOI:10.1144/SP322.3.
Ferranti L., Antonioli F., 2007. Misure del solco Tirreniano (MIS 5.5) nell’isola di Capri: valutazione di attività tettonica durante il Pleistocene superiore. Il Quaternario, 20(2), 125–136.
Lirer, L., Petrosino, P., Armiero, V., 2010. Il Serapeo ed i granai imperiali di Pozzuoli. Bollettino Società Geologica Italiana, 129(2), 237–250.
Mattei G., Troisi S., Aucelli P.P.C., Pappone G., Peluso F., Stefanile M., 2018. Sensing the Submerged Landscape of Nisida Roman Harbour in the Gulf of Naples from Integrated Measurements on a USV. Water, 10(11):1686. https://doi.org/10.3390/w10111686.
Morhange, C., Marriner, N., Laborel, J., Todesco, M., Oberlin, C., 2006. Rapid sea-level movements and noneruptive crustal deformations in the Phlegrean Fields caldera, Italy. Geology, 34(2), 93–96.
Pappone, G., Aucelli, P.P.C., Mattei, G., Peluso, F., Stefanile, M., Carola, A. 2019. A Detailed Reconstruction of the Roman Landscape and the Submerged Archaeological Structure at “Castel dell’Ovo islet” (Naples, Southern Italy). Geosciences, 9, 170. https://doi.org/10.3390/geosciences9040170.
Putignano, M.L., Orrù, P.E., Schiattarella, M., 2014. Holocene coastline evolution of Procida Island, Bay of Naples, Italy. Quaternary International, 332, 115–125. http://dx.doi.org/10.1016/j.quaint.2014.03.003.
Romano, P., Di Vito, M. A., Giampaola, D., Cinque, A., Bartoli, C., Boenzi, G., Liuzza, V., 2013. Intersection of exogenous, endogenous and anthropogenic factors in the Holocene landscape: A study of the Naples coastline during the last 6000 years. Quaternary International, 303, 107–119. http://dx.doi.org/10.1016/j.quaint.2013.03.031.
Sacchi, M., Molisso, F., Pacifico, A., Vigliotti, M., Sabbarese, C., Ruberti, D., 2014. Late-Holocene to recent evolution of Lake Patria, South Italy: An example of a coastal lagoon within a Mediterranean delta system. Global and Planetary Change, 117, 9–27.http://dx.doi.org/10.1016/j.gloplacha.2014.03.004.
Sacchi, M., Molisso, F., Violante, C., Esposito, E., Insinga, D., Lubritto, C., Porfido, S., Tóth, T., 2009. Insights into flood-dominated fan-deltas: very high-resolution seismic examples off the Amalfi cliffed coasts, eastern Tyrrhenian Sea. Geolological Society of London, Spec. Publ., 322, 33–71.
Simeone, M., Masucci, P. 2009. Analisi geo-archeologiche nell'Area Marina Protetta Parco Sommerso di Gaiola (Golfo di Napoli). Il Quaternario – Italian Journal of Quaternary Sciences, 22, 25–32.
Tibaldi A., Vezzoli L., 2004. A new type of volcano flank failure: The resurgent caldera sectorcollapse, Ischia, Italy.Geophysical Research Letters, 31, L14605, doi:10.1029/2004GL020419, 2004.
Toccaceli R.M., 1992. Principali elementi morfostrutturali del tratto di costa sommerso tra Sapri e la foce Fiume Noce (Golfo di Policastro). Giornale di Geologia, 54/2, 91–101.
Violante, C., 2009. Rocky coast: geological constraints for hazard assessment. Geological Society, London, Special Publications, 322(1), 1–31. http://dx.doi.org/10.1144/SP322.1
Violante, C., Braca, G., Esposito, E., and Tranfaglia, G., 2016. The 9 September 2010 torrential rain and flash flood in the Dragone catchment, Atrani, Amalfi Coast (southern Italy), Natural Hazards Earth System Science, 16, 333–348, https://doi.org/10.5194/nhess-16-333-2016, 2016.
Vogel, S., Märker, M., Seiler, F., 2011. Revised modelling of the post-AD 79 volcanic deposits of Somma-Vesuvius to reconstruct the pre-AD 79 topography of the Sarno River plain (Italy). Geologica Carpatica, 62(1), 5–16. doi: 10.2478/v10096-011-0001-3.
